# Supplementary material for: Cloning of TaeRF1 gene from Caucasian clover and its functional analysis responding to low-temperature stress
Source: Front Plant Sci. 2022 Dec 20;13:968965. doi: 10.3389/fpls.2022.968965 (PMC9809470; doi:10.3389/fpls.2022.968965)
Supplement: Supplementary file 1 [file DataSheet_1.zip]

Archive with 8 entries (7 files):
- Supplementary Material Presentation/
- Supplementary Material Presentation/Figure S2.png
- Supplementary Material Presentation/Figure S2b.png
- Supplementary Material Presentation/Supplementary_Data_Figure S1-S4.docx
- Supplementary Material Presentation/Supplementary_Data_S4.xlsx
- Supplementary Material Presentation/Supplementary_Data_S5.xlsx
- Supplementary Material Presentation/Supplementary_Data_S6 S7.xlsx
- Supplementary Material Presentation/Supplementary_Data_Table S1-S2.docx
