# Supplementary material for: Cloning of TaeRF1 gene from Caucasian clover and its functional analysis responding to low-temperature stress
Source: Front Plant Sci. 2022 Dec 20;13:968965. doi: 10.3389/fpls.2022.968965 (PMC9809470; doi:10.3389/fpls.2022.968965)
Supplement: Supplementary file 1 [file DataSheet_1.zip › Supplementary Material Presentation/Supplementary_Data_S4.xlsx]

## Sheet: 4℃
	Supplementary Data 3:Expression of TabeRF1 under various stress conditions.
	CT		ERF1-CT	control∆CT	∆∆CT	（2-∆∆CT）	Expression quantity change multiple average	Standard deviation
46Y	21.148	20.813	21.787	2.64267	-1.66867	3.17921
46Y	21.023	20.813	21.797	2.64267	-1.65867	3.15725
46Y	20.268	20.813	21.875	2.64267	-1.58067	2.99108	3.10918	0.102863			root	stem	leaf
46J	21.936	21.8737	21.587	1.74233	-2.029	4.08123				0	1	1	1	0	0	0
46J	21.93	21.8737	21.838	1.74233	-1.778	3.42951				3	1.97169	1.93485	0.980615	0.318972	0.15162	0.142004
46J	21.755	21.8737	21.711	1.74233	-1.905	3.7451	3.75195	0.325912		6	3.24453	3.75195	3.10918	0.018032	0.325912	0.102863
46G	21.002	21.0383	21.863	2.51433	-1.68966	3.22581				12	3.53469	1.33872	2.76202	0.340177	0.268269	0.569957
46G	21.162	21.0383	21.847	2.51433	-1.70566	3.26179				24	4.0194	2.0137	12.0354	1.71001	0.239009	0.689508
46G	20.951	21.0383	21.854	2.51433	-1.69866	3.246	3.24453	0.018032		48	14.3801	3.28602	1.78646	0.054906	0.124287	0.084774
448Y	20.278	20.2577	22.032	2.64267	-0.868337	1.82556
448Y	20.274	20.2577	22.017	2.64267	-0.883337	1.84464
448Y	20.221	20.2577	22.144	2.64267	-0.756337	1.6892	1.78646	0.0847744
448J	21.551	21.2693	21.321	1.74233	-1.69066	3.22805
448J	21.514	21.2693	21.333	1.74233	-1.67866	3.20131
448J	20.743	21.2693	21.234	1.74233	-1.77766	3.4287	3.28602	0.124287
448G	22.121	21.8833	20.546	2.51433	-3.85166	14.4366
448G	21.931	21.8833	20.557	2.51433	-3.84066	14.327
448G	21.598	21.8833	20.552	2.51433	-3.84566	14.3767	14.3801	0.0549063
43Y	18.848	18.9073	21.47	2.64267	-0.079997	1.05702
43Y	19.036	18.9073	21.842	2.64267	0.292003	0.816767
43Y	18.838	18.9073	21.455	2.64267	-0.094997	1.06806	0.980615	0.142004
43J	21.079	20.9313	21.6	1.74233	-1.07366	2.10477
43J	20.933	20.9313	21.815	1.74233	-0.858663	1.81336
43J	20.782	20.9313	21.758	1.74233	-0.915663	1.88644	1.93485	0.15162
43G	20.873	21.1003	22.548	2.51433	-1.06666	2.09458
43G	21.204	21.1003	22.47	2.51433	-1.14466	2.21094
43G	21.224	21.1003	22.928	2.51433	-0.686663	1.60956	1.97169	0.318972
424Y	21.537	21.57	20.684	2.64267	-3.52867	11.5408
424Y	21.667	21.57	20.532	2.64267	-3.68067	12.823
424Y	21.506	21.57	20.659	2.64267	-3.55367	11.7425	12.0354	0.689508
424J	21.573	21.5117	22.059	1.74233	-1.195	2.28945
424J	21.493	21.5117	22.354	1.74233	-0.900003	1.86607
424J	21.469	21.5117	22.339	1.74233	-0.915003	1.88557	2.0137	0.239009
424G	21.495	21.504	21.435	2.51433	-2.58333	5.99323
424G	21.838	21.504	22.396	2.51433	-1.62233	3.07872
424G	21.179	21.504	22.44	2.51433	-1.57833	2.98625	4.0194	1.71001
412Y	20.079	19.9773	20.849	2.64267	-1.771	3.4129
412Y	20.08	19.9773	21.386	2.64267	-1.234	2.35218
412Y	19.773	19.9773	21.286	2.64267	-1.334	2.521	2.76203	0.569957
412J	19.916	19.8383	21.258	1.74233	-0.322663	1.25064
412J	19.838	19.8383	20.867	1.74233	-0.713663	1.63996
412J	19.761	19.8383	21.41	1.74233	-0.170663	1.12558	1.33873	0.268269
412G	20.486	20.4963	21.352	2.51433	-1.65866	3.15724
412G	20.557	20.4963	21.151	2.51433	-1.85966	3.62923
412G	20.446	20.4963	21.078	2.51433	-1.93266	3.81759	3.53469	0.340177

## Sheet: PEG
	CT		ERF1-CT	control∆CT	∆∆CT	（2-∆∆CT）	Expression quantity change multiple average	Standard deviation
P6Y	20.22	20.1193	23.738	2.64267	0.976003	0.508386
P6Y	20.111	20.1193	23.472	2.64267	0.710003	0.611319
P6Y	20.027	20.1193	23.536	2.64267	0.774003	0.584793	0.568166	0.0534426			root	stem	leaf
P6J	21.657	21.4957	24.188	1.74233	0.95	0.517632				0	1	1	1	0	0	0
P6J	21.826	21.4957	24.308	1.74233	1.07	0.476319				3	1.51534	0.870422	1.25174	0.254832	0.204464	0.079395
P6J	21.004	21.4957	24.288	1.74233	1.05	0.482968	0.492306	0.0221834		6	2.26855	0.492306	0.568166	0.068821	0.022183	0.053443
P6G	20.445	20.426	21.709	2.51433	-1.23133	2.34784				12	0.28618	0.827449	0.618907	0.039917	0.108319	0.010093
P6G	20.599	20.426	21.781	2.51433	-1.15933	2.23354				24	0.226719	0.462649	0.867248	0.011868	0.040045	0.043123
P6G	20.234	20.426	21.787	2.51433	-1.15333	2.22427	2.26855	0.0688215		48	1.5258	0.858458	0.281398	0.112294	0.015058	0.001578
P48Y	20.236	20.2387	24.712	2.64267	1.83066	0.281135
P48Y	20.234	20.2387	24.702	2.64267	1.82066	0.283091
P48Y	20.246	20.2387	24.718	2.64267	1.83666	0.279969	0.281398	0.00157763
P48J	20.633	20.5717	22.506	1.74233	0.191997	0.875393
P48J	20.721	20.5717	22.555	1.74233	0.240997	0.84616
P48J	20.361	20.5717	22.542	1.74233	0.227997	0.853819	0.858458	0.0151583
P48G	21.669	21.5697	23.361	2.51433	-0.723003	1.65061
P48G	21.667	21.5697	23.505	2.51433	-0.579003	1.49382
P48G	21.373	21.5697	23.565	2.51433	-0.519003	1.43296	1.5258	0.112294
P3Y	21.43	21.4243	23.836	2.64267	-0.230997	1.17365
P3Y	21.5	21.4243	23.653	2.64267	-0.414	1.33238
P3Y	21.343	21.4243	23.746	2.64267	-0.320997	1.24919	1.25174	0.0793953
P3J	20.351	20.0693	22.203	1.74233	0.391337	0.762423
P3J	20.295	20.0693	21.666	1.74233	-0.145663	1.10624
P3J	19.562	20.0693	22.241	1.74233	0.429337	0.742603	0.870422	0.204464
P3G	21.125	20.9893	23.213	2.51433	-0.290663	1.2232
P3G	21.088	20.9893	22.798	2.51433	-0.705663	1.63089
P3G	20.755	20.9893	22.745	2.51433	-0.758663	1.69192	1.51534	0.254832
P24Y	21.167	20.9203	23.774	2.64267	0.211003	0.863936
P24Y	20.934	20.9203	23.839	2.64267	0.276003	0.825876
P24Y	20.66	20.9203	23.696	2.64267	0.133003	0.911931	0.867248	0.0431231
P24J	20.659	20.3353	23.172	1.74233	1.09434	0.468351
P24J	20.497	20.3353	23.079	1.74233	1.00134	0.499537
P24J	19.85	20.3353	23.329	1.74233	1.25134	0.420059	0.462649	0.0400447
P24G	23.074	23.0133	27.671	2.51433	2.14334	0.226356
P24G	23.101	23.0133	27.594	2.51433	2.06634	0.238765
P24G	22.865	23.0133	27.745	2.51433	2.21734	0.215038	0.226719	0.0118677
P12Y	19.82	19.839	23.175	2.64267	0.693333	0.618423
P12Y	19.825	19.839	23.197	2.64267	0.715333	0.609065
P12Y	19.872	19.839	23.15	2.64267	0.668333	0.629233	0.618907	0.0100931
P12J	20.16	20.266	22.265	1.74233	0.256667	0.837019
P12J	20.47	20.266	22.493	1.74233	0.484667	0.714662
P12J	20.168	20.266	22.112	1.74233	0.103667	0.930664	0.827449	0.108319
P12G	20.056	19.9817	24.387	2.51433	1.891	0.269621
P12G	20.127	19.9817	24.088	2.51433	1.592	0.331712
P12G	19.762	19.9817	24.455	2.51433	1.959	0.257207	0.28618	0.0399174

## Sheet: NaCl
	CT		ERF1-CT	control∆CT	∆∆CT	（2-∆∆CT）	Expression quantity change multiple average	Standard deviation
N6Y	22.544	22.502	24.285	2.64267	-0.859667	1.81462
N6Y	22.519	22.502	24.381	2.64267	-0.763667	1.6978				root	stem	leaf
N6Y	22.443	22.502	24.378	2.64267	-0.766667	1.70133	1.73792	0.0664487	0	1	1	1	0	0	0
N6J	22.348	22.284	25.181	1.74233	1.15467	0.44917			3	0.415435	0.318977	1.30087	0.057109	0.006409	0.086011
N6J	22.418	22.284	25.23	1.74233	1.20367	0.43417			6	0.890934	0.474609	1.73798	0.042092	0.057543	0.066449
N6J	22.086	22.284	24.914	1.74233	0.887667	0.540487	0.474609	0.0575431	12	0.854906	0.438291	0.857221	0.016008	0.037717	0.033363
N6G	21.02	20.934	23.645	2.51433	0.196667	0.872564			24	1.17687	0.234413	1.24413	0.074436	0.074436	0.083582
N6G	21.096	20.934	23.539	2.51433	0.090667	0.939088			48	0.312005	0.038939	0.196472	0.018279	0.000234	0.015448
N6G	20.686	20.934	23.664	2.51433	0.215667	0.861148	0.890934	0.0420923
N48Y	19.448	19.521	24.428	2.64267	2.26433	0.208146
N48Y	19.766	19.521	24.469	2.64267	2.30533	0.202314
N48Y	19.349	19.521	24.646	2.64267	2.48233	0.178955	0.196472	0.0154477
N48J	20.162	20.099	26.529	1.74233	4.68767	0.0388036
N48J	20.183	20.099	26.529	1.74233	4.68767	0.0388036
N48J	19.952	20.099	26.514	1.74233	4.67267	0.0392091	0.0389387	0.000234146
N48G	19.794	19.8193	24.023	2.51433	1.68934	0.310069
N48G	19.804	19.8193	24.096	2.51433	1.76234	0.29477
N48G	19.86	19.8193	23.928	2.51433	1.59434	0.331174	0.312005	0.0182791
N3Y	20.982	22.1467	24.386	2.64267	-0.403337	1.32256
N3Y	21.669	22.1467	24.519	2.64267	-0.270337	1.20609
N3Y	20.786	22.1467	24.331	2.64267	-0.458337	1.37396	1.30087	0.0860107
N3J	22.489	22.4713	25.896	1.74233	1.68234	0.311578
N3J	22.557	22.4713	25.845	1.74233	1.63134	0.322789
N3J	22.368	22.4713	25.846	1.74233	1.63234	0.322565	0.318977	0.00640933
N3G	22.453	22.2243	25.811	2.51433	1.07234	0.475548
N3G	22.288	22.2243	26.205	2.51433	1.46634	0.3619
N3G	21.932	22.2243	26.029	2.51433	1.29034	0.408856	0.415435	0.0571089
N24Y	20.848	20.762	22.985	2.64267	-0.419667	1.33762
N24Y	20.77	20.762	23.12	2.64267	-0.284667	1.21813
N24Y	20.668	20.762	23.17	2.64267	-0.234667	1.17664	1.24413	0.0835816
N24J	19.848	20.1823	24.147	1.74233	2.22234	0.214294
N24J	20.739	20.1823	23.942	1.74233	2.01734	0.247014
N24J	19.96	20.1823	23.972	1.74233	2.04734	0.24193	0.234413	0.0176077
N24G	20.99	21.1903	23.44	2.51433	-0.264663	1.20136
N24G	21	21.1903	23.399	2.51433	-0.305663	1.23599
N24G	21.581	21.1903	23.576	2.51433	-0.128663	1.09328	1.17687	0.0744365
N12Y	19.51	19.5907	22.441	2.64267	0.207663	0.865939
N12Y	19.724	19.5907	22.409	2.64267	0.175663	0.885361
N12Y	19.538	19.5907	22.519	2.64267	0.285663	0.820365	0.857221	0.0333634
N12J	20.901	20.9207	23.993	1.74233	1.33	0.397769
N12J	20.937	20.9207	23.832	1.74233	1.169	0.44473
N12J	20.924	20.9207	23.745	1.74233	1.082	0.472375	0.438291	0.0377172
N12G	20.269	20.1647	22.878	2.51433	0.198997	0.871156
N12G	20.407	20.1647	22.932	2.51433	0.252997	0.839151
N12G	19.818	20.1647	22.906	2.51433	0.226997	0.854412	0.854906	0.016008

## Sheet: NaHCO3
	CT		ERF1-CT	control∆CT	∆∆CT	（2-∆∆CT）	Expression quantity change multiple average	Standard deviation
H6Y	20.888	20.8043	22.833	2.64267	-0.613997	1.53049
H6Y	20.899	20.8043	22.432	2.64267	-1.015	2.0209					root	stem	leaf
H6Y	20.626	20.8043	22.713	2.64267	-0.733997	1.66324	1.73821	0.253653		0	1	1	1	0	0	0
H6J	21.999	21.3227	23.144	1.74233	0.078997	0.946716				3	1.9947	1.08359	1.64055	0.185793	0.066858	0.132687
H6J	21.701	21.3227	22.806	1.74233	-0.259003	1.19665				6	1.19467	0.80626	1.73821	0.135384	0.33784	0.253653
H6J	20.268	21.3227	23.985	1.74233	0.919997	0.52851	0.890626	0.337584		12	1.36215	0.399359	1.13526	0.02939	0.096058	0.051834
H6G	21.308	21.2273	23.308	2.51433	-0.433663	1.35066				24	0.950919	0.060058	1.12731	0.026966	0.004072	0.091919
H6G	21.336	21.2273	23.594	2.51433	-0.147663	1.10777				48	0.196626	0.081858	0.295988	0.025943	0.01501	0.093853
H6G	21.038	21.2273	23.571	2.51433	-0.170663	1.12558	1.19467	0.135384
H48Y	19.907	19.885	23.865	2.64267	1.33733	0.395752
H48Y	19.951	19.885	24.783	2.64267	2.25533	0.209448
H48Y	19.797	19.885	24.35	2.64267	1.82233	0.282763	0.295988	0.093853
H48J	19.801	19.591	25.104	1.74233	3.77067	0.0732683
H48J	19.708	19.591	24.667	1.74233	3.33367	0.0991896
H48J	19.264	19.591	25.107	1.74233	3.77367	0.0731161	0.081858	0.0150098
H48G	19.937	19.944	24.682	2.51433	2.22367	0.214096
H48G	19.941	19.944	25.042	2.51433	2.58367	0.166816
H48G	19.954	19.944	24.717	2.51433	2.25867	0.208965	0.196626	0.025943
H3Y	22.174	22.0323	23.854	2.64267	-0.820997	1.76663
H3Y	21.983	22.0323	23.95	2.64267	-0.725	1.6529
H3Y	21.94	22.0323	24.088	2.64267	-0.586997	1.50212	1.64055	0.132687
H3J	20.542	20.4533	21.988	1.74233	-0.207663	1.15482
H3J	20.421	20.4533	22.093	1.74233	-0.102663	1.07375
H3J	20.397	20.4533	22.164	1.74233	-0.031663	1.02219	1.08359	0.0668576
H3G	21.395	21.3493	22.737	2.51433	-1.12666	2.18353
H3G	21.486	21.3493	22.872	2.51433	-0.991663	1.98848
H3G	21.167	21.3493	23.006	2.51433	-0.857663	1.8121	1.9947	0.185793
H24Y	21.657	21.5057	23.864	2.64267	-0.284337	1.21785
H24Y	21.866	21.5057	23.972	2.64267	-0.176337	1.13001
H24Y	20.994	21.5057	24.1	2.64267	-0.048337	1.03407	1.12731	0.0919188
H24J	22.491	22.4197	28.255	1.74233	4.093	0.0585983
H24J	22.49	22.4197	28.113	1.74233	3.951	0.0646594
H24J	22.278	22.4197	28.297	1.74233	4.135	0.056917	0.0600582	0.00407242
H24G	21.624	21.4497	24.02	2.51433	0.055997	0.961929
H24G	21.606	21.4497	24.084	2.51433	0.119997	0.92019
H24G	21.116	21.4497	24.007	2.51433	0.042997	0.970636	0.950919	0.0269658
H12Y	20.033	20.3203	22.746	2.64267	-0.216997	1.16231
H12Y	20.664	20.3203	22.858	2.64267	-0.104997	1.07549
H12Y	20.264	20.3203	22.739	2.64267	-0.223997	1.16796	1.13526	0.0518344
H12J	20.949	20.7467	23.486	1.74233	0.996997	0.501042
H12J	21.339	20.7467	24.178	1.74233	1.689	0.310142
H12J	19.952	20.7467	23.859	1.74233	1.37	0.386892	0.399359	0.0960584
H12G	21.197	21.1863	23.226	2.51433	-0.474663	1.38959
H12G	21.274	21.1863	23.251	2.51433	-0.449666	1.36572
H12G	21.088	21.1863	23.288	2.51433	-0.412663	1.33114	1.36215	0.0293897
