# Supplementary material for: Cloning of TaeRF1 gene from Caucasian clover and its functional analysis responding to low-temperature stress
Source: Front Plant Sci. 2022 Dec 20;13:968965. doi: 10.3389/fpls.2022.968965 (PMC9809470; doi:10.3389/fpls.2022.968965)
Supplement: Supplementary file 1 [file DataSheet_1.zip › Supplementary Material Presentation/Supplementary_Data_S5.xlsx]

## Sheet: POD
	Supplementary Data 5:The effects of LT stress on the SOD, POD, CAT, MDA and Pro activities in transgenic tobacco and WT plants.
			2.9321	2.5807	2.4177	1.8572	2.2196	1.7508	2.0721	1.8074	1.8599
			1.8242	1.4617	2.1382	1.5824	1.8058	1.9048	2.8132	2.6681	1.9899
			1.7689	1.8861	1.6155	1.7937	1.4268	1.6071	1.4479	1.3766	1.4442
			1.9422	1.8318	1.6529	1.7239	1.3996	1.8043	1.8311	1.8162	1.7
			2.6014	2.2916	2.0919	1.522	1.865	1.3104	1.7567	1.5209	1.4655
			1.4961	0.9608	1.6535	1.0586	1.3284	1.2998	2.3561	2.1427	1.3973
			1.5323	1.5867	1.1832	1.4509	0.9921	1.261	1.0283	0.8983	1.0658
			1.6644	1.4357	1.3936	1.192	1.0104	1.1983	1.1407	1.352	1.1178
			ck	ck	ck	1	1	1	3	3	3
		WT	0.3307	0.2891	0.3258	0.3352	0.3546	0.4404	0.3154	0.2865	0.3944
		1	0.3281	0.5009	0.4847	0.5238	0.4774	0.605	0.4571	0.5254	0.5926
		2	0.2366	0.2994	0.4323	0.3428	0.4347	0.3461	0.4196	0.4783	0.3784
		3	0.2778	0.3961	0.2593	0.5319	0.3892	0.606	0.6904	0.4642	0.5822
			6614	5782	6516	6704	7092	8808	6308	5730	7888
			6562	10018	9694	10476	9548	12100	9142	10508	11852
			4732	5988	8646	6856	8694	6922	8392	9566	7568
			5556	7922	5186	10638	7784	12120	13808	9284	11644
				ck	1	3
			WT	6304	7534.67	6642	454.712	1119.67	1117.1
			OE-1	8758	10708	10500.7	1908.68	1291.72	1355.01
			OE-2	6455.33	7490.67	8508.67	1998.41	1042.64	1004.1
			OE-3	6221.33	10180.7	11578.7	1484.39	2203.88	2262.71

## Sheet: SOD
	WT	Control	Percentage of inhibition	SOD activity
0d	0.1436	0.64565	0.50205	224.03		7.37285
0d	0.1542	0.64565	0.49145	214.729
0d	0.1378	0.64565	0.50785	229.288
1d	0.1149	0.64565	0.53075	251.322		5.16397
1d	0.1058	0.64565	0.53985	260.686
1d	0.114	0.64565	0.53165	252.232
3d	0.1049	0.64565	0.54075	261.632		6.61947			ck	1	3
3d	0.1054	0.64565	0.54025	261.106				WT	222.682	254.746	257.551
3d	0.1163	0.64565	0.52935	249.913				OE-1	226.94	246.707	297.456
	OE-1							OE-2	231.861	242.255	279.028
0d	0.1378	0.64565	0.50785	229.288		4.06681		OE-3	225.655	253.903	290.708
0d	0.1456	0.64565	0.50005	222.244
0d	0.1378	0.64565	0.50785	229.288
1d	0.1261	0.64565	0.51955	240.283		7.59181
1d	0.1112	0.64565	0.53445	255.085
1d	0.1215	0.64565	0.52415	244.754
3d	0.0758	0.64565	0.56985	294.364		7.52117
3d	0.0663	0.64565	0.57935	306.03
3d	0.0778	0.64565	0.56785	291.973
	OE-2
0d	0.1344	0.64565	0.51125	232.429		7.47416
0d	0.1435	0.64565	0.50215	224.119
0d	0.1274	0.64565	0.51825	239.035
1d	0.1257	0.64565	0.51995	240.668		2.11462
1d	0.1216	0.64565	0.52405	244.656
1d	0.1249	0.64565	0.52075	241.441
3d	0.0892	0.64565	0.55645	278.758		2.21829
3d	0.0869	0.64565	0.55875	281.369
3d	0.0908	0.64565	0.55485	276.958
	OE-3
0d	0.1446	0.64565	0.50105	223.135		4.99498
0d	0.1355	0.64565	0.51015	231.408
0d	0.1454	0.64565	0.50025	222.422
1d	0.1145	0.64565	0.53115	251.726		5.70051
1d	0.1061	0.64565	0.53955	260.371
1d	0.1166	0.64565	0.52905	249.612
3d	0.0794	0.64565	0.56625	290.077		0.546507
3d	0.0786	0.64565	0.56705	291.023
3d	0.0786	0.64565	0.56705	291.023
	ck
	0.6328	0.64565
	0.6585

## Sheet: CAT
			1	0.1384	0.1404	0.1417	0.0966	0.0915	0.0986	0.1365	0.1416	0.1309
			2	0.1737	0.1318	0.1501	0.0427	0.0533	0.04948	0.0995	0.0902	0.1544
			3	0.1167	0.122	0.1261	0.0798	0.0842	0.0772	0.1314	0.136	0.1385
			4	0.1028	0.1284	0.1283	0.0936	0.1054	0.09657	0.1473	0.1412	0.1455
			5	0.9491	0.9708	1.0066	1.0173	0.9595	0.9892	0.9762	0.9824	0.9833
			6	1.0032	0.9817	0.9917	0.9338	0.9482	0.9828	0.9336	0.9528	1.0158
			7	0.9258	0.9737	0.9344	0.9364	0.9851	0.9839	0.9318	0.9587	0.9248
			8	0.9168	0.939	0.9392	0.9217	0.9605	0.9131	0.9328	0.952	0.9507
				0.8107	0.8304	0.8649	0.9207	0.868	0.8906	0.8397	0.8408	0.8524		144.073	147.42	143.784	144.661
				0.8295	0.8499	0.8416	0.8911	0.8949	0.93332	0.8341	0.8626	0.8614		147.579	151.051	151.371	144.055
				0.8091	0.8517	0.8083	0.8566	0.9009	0.9067	0.8004	0.8227	0.7863		153.721	149.573	143.646	144.109
				0.814	0.8106	0.8109	0.8281	0.8551	0.81653	0.7855	0.8108	0.8052		163.653	158.384	152.243	147.17
														154.273	159.061	160.129	151.976
				144.073	147.58	153.721	163.653	154.273	158.295	149.235	149.431	151.496		158.295	165.9	161.161	145.111
				147.42	151.051	149.573	158.384	159.061	165.9	148.238	153.311	153.098		149.235	148.238	142.24	139.588
				143.788	151.371	143.646	152.243	160.129	161.161	142.24	146.209	139.73		149.431	153.311	146.209	144.091
				144.661	144.055	144.109	147.17	151.976	145.111	139.588	144.091	143.094		151.496	153.098	139.73	143.094
				0	1	3
			WT	148.458	158.74	150.054	4.88338	4.70611	1.25247
			OE-1	149.348	161.115	151.549	1.82606	4.1574	2.86922
			OE-2	146.269	157.844	142.726	4.41961	4.87806	3.26689
			OE-3	144.275	148.086	142.258	0.335065	3.5231	2.36539

## Sheet: MDA
WT	532nm	600nm
0d	0.049	0.009	0.04	14.7429
0d	0.046	0.006	0.04	14.7429
0d	0.044	0.006	0.038	14.0057
1d	0.078	0.027	0.051	18.7971
1d	0.074	0.018	0.056	20.64
1d	0.068	0.013	0.055	20.2714
3d	0.089	0.018	0.071	26.1686
3d	0.08	0.01	0.07	25.8
3d	0.074	0.006	0.068	25.0629
OE-1
0d	0.09	0.054	0.036	13.2686			ck	1	3
0d	0.054	0.016	0.038	14.0057		WT	14.4971	19.9029	25.6771	0.42559	0.975148	0.563002
0d	0.108	0.072	0.036	13.2686		OE-1	13.5143	13.3914	18.06	0.42559	0.42559	0.737143
1d	0.052	0.015	0.037	13.6371		OE-2	12.7771	13.8829	23.9571	0.42559	1.29438	1.3289
1d	0.045	0.01	0.035	12.9		OE-3	11.4257	10.6886	21.9914	3.27593	1.3289	1.06397
1d	0.046	0.009	0.037	13.6371
3d	0.062	0.011	0.051	18.7971
3d	0.057	0.01	0.047	17.3229
3d	0.06	0.011	0.049	18.06
OE-2
0d	0.056	0.022	0.034	12.5314
0d	0.054	0.018	0.036	13.2686
0d	0.05	0.016	0.034	12.5314
1d	0.053	0.015	0.038	14.0057
1d	0.055	0.014	0.041	15.1114
1d	0.041	0.007	0.034	12.5314
3d	0.093	0.025	0.068	25.0629
3d	0.069	0.008	0.061	22.4829
3d	0.083	0.017	0.066	24.3257
OE-3
0d	0.035	0.011	0.024	8.84571
0d	0.04	0.012	0.028	10.32
0d	0.141	0.1	0.041	15.1114
1d	0.037	0.009	0.028	10.32
1d	0.128	0.095	0.033	12.1629
1d	0.032	0.006	0.026	9.58286
3d	0.083	0.025	0.058	21.3771
3d	0.071	0.008	0.063	23.22
3d	0.075	0.017	0.058	21.3771

## Sheet: PRO
WT
0	0.13079	14.1749
0	0.1235	13.3973
0	0.11901	12.9184
1	0.2139	23.04
1	0.2925	31.424
1	0.2453	26.3893
3	0.2204	23.7333
3	0.2324	25.0133
3	0.2223	23.936
OE-1
0	0.0954	10.4
0	0.0853	9.32267
0	0.0982	10.6987
1	0.145	15.6907
1	0.1319	14.2933
1	0.1306	14.1547
3	0.354	37.984				CK	1	3
3	0.3425	36.7573			WT	13.4969	26.9511	24.2276	0.634155	4.22014	0.688007
3	0.3272	35.1253			OE-1	10.1404	14.7129	36.6222	0.723789	0.849614	1.43411
OE-2					OE-2	11.2071	21.2622	28.2667	1.21363	1.55362	0.77832
0	0.0945	10.304			OE-3	12.0498	17.6676	31.2928	1.24093	1.8251	4.3103
0	0.0985	10.7307
0	0.1159	12.5867
1	0.1823	19.6693
1	0.198	21.344
1	0.2114	22.7733
3	0.1695	27.456
3	0.1792	29.008
3	0.175	28.336
OE-3
0	0.0978	10.656
0	0.1147	12.4587
0	0.1201	13.0347
1	0.1488	16.096
1	0.1595	17.2373
1	0.1823	19.6693
3	0.08527	27.9584
3	0.1109	36.16
3	0.0909	29.76
