# Supplementary material for: Cloning of TaeRF1 gene from Caucasian clover and its functional analysis responding to low-temperature stress
Source: Front Plant Sci. 2022 Dec 20;13:968965. doi: 10.3389/fpls.2022.968965 (PMC9809470; doi:10.3389/fpls.2022.968965)
Supplement: Supplementary file 1 [file DataSheet_1.zip › Supplementary Material Presentation/Supplementary_Data_S6 S7.xlsx]

## Sheet: AtCBF3
	内参CT值	平均	基因 CT值	对照∆CT	∆∆CT	（2-∆∆CT）	表达量变化倍数平均值	标准差
OE1-0	18.061	18.408	24.246	6.693	-0.855	1.80876	2.97832	1.2863
OE1-0	18.002	18.408	22.978	6.693	-2.123	4.35599
OE1-0	19.161	18.408	23.631	6.693	-1.47	2.77022						内参CT	平均	CT 1	平均
OE2-0	18.061	18.408	23.246	6.693	-1.855	3.61752	2.85524	0.723518			CK13	18.493	#REF!	29.29	29.3817
OE2-0	18.002	18.408	23.978	6.693	-1.123	2.17799					CK13	18.767		29.29		#REF!
OE2-0	19.161	18.408	23.631	6.693	-1.47	2.77022					CK13	18.906		29.565
OE3-0	24.209	24.3797	30.667	6.693	-0.405667	1.3247	1.58006	0.233746
OE3-0	24.247	24.3797	30.238	6.693	-0.834667	1.78344
OE3-0	24.683	24.3797	30.366	6.693	-0.706667	1.63203
CK-6	20.177	20.4337	24.536	6.693	-2.59067	6.02377	5.93149	0.415055
CK-6	20.134	20.4337	24.473	6.693	-2.65367	6.29265
CK-6	20.99	20.4337	24.673	6.693	-2.45367	5.47807
OE1-6	21.373	21.275	24.863	6.693	-3.105	8.60396	6.47478	1.98745
OE1-6	21.226	21.275	25.347	6.693	-2.621	6.15176
OE1-6	21.226	21.275	25.745	6.693	-2.223	4.66863
OE2-6	21.373	21.275	24.863	6.693	-3.105	8.60396	6.47478	1.98745
OE2-6	21.226	21.275	25.347	6.693	-2.621	6.15176
OE2-6	21.226	21.275	25.745	6.693	-2.223	4.66863
OE3-6	20.373	20.9417	24.863	6.693	-2.77167	6.82896	5.13904	1.57744
OE3-6	21.226	20.9417	25.347	6.693	-2.28767	4.88266
OE3-6	21.226	20.9417	25.745	6.693	-1.88967	3.7055

## Sheet: AtCBF1
	CT		Gene-CT	control∆CT	∆∆CT	（2-∆∆CT）	Expression quantity change multiple average	Standard deviation
OE1-0	24.209	24.173	31.736	10.4363	-2.87333	7.32756	7.12488	0.300022			CT		CT 1
OE1-0	24.103	24.173	31.848	10.4363	-2.76133	6.78023				CK11	19.177	19.1003	29.372	29.5367
OE1-0	24.207	24.173	31.748	10.4363	-2.86133	7.26687				CK11	19.134		29.665		10.4363
OE2-0	22.495	22.6887	30.358	10.4363	-2.767	6.80691	5.79138	1.31355		CK11	18.99		29.573
OE2-0	22.867	22.6887	31.018	10.4363	-2.107	4.30795
OE2-0	22.704	22.6887	30.479	10.4363	-2.646	6.25929
OE3-0	23.495	23.3553	30.358	10.4363	-3.43367	10.8053	9.19325	2.08513
OE3-0	22.867	23.3553	31.018	10.4363	-2.77367	6.83844
OE3-0	23.704	23.3553	30.479	10.4363	-3.31267	9.93601
CK-6	20.97	20.011	29.089	10.4363	-1.35833	2.56389	2.07502	0.737128
CK-6	19.061	20.011	29.164	10.4363	-1.28333	2.43401
CK-6	20.002	20.011	30.152	10.4363	-0.295333	1.22717
OE1-6	24.495	23.6887	30.358	10.4363	-3.767	13.6138	11.5828	2.6271
OE1-6	22.867	23.6887	31.018	10.4363	-3.107	8.61589
OE1-6	23.704	23.6887	30.479	10.4363	-3.646	12.5186
OE2-6	24.214	24.2543	31.736	10.4363	-2.95467	7.75253	7.5381	0.317422
OE2-6	24.303	24.2543	31.848	10.4363	-2.84267	7.17345
OE2-6	24.246	24.2543	31.748	10.4363	-2.94267	7.68831
OE3-6	24.495	24.6887	31.358	10.4363	-3.767	13.6138	12.3683	5.59128
OE3-6	24.867	24.6887	31.018	10.4363	-4.107	17.2318
OE3-6	24.704	24.6887	32.479	10.4363	-2.646	6.25929

## Sheet: AtCBF2
	CT		Gene-CT	control∆CT	∆∆CT	（2-∆∆CT）	Expression quantity change multiple average	Standard deviation
OE1-0	21.365	21.6483	24.665	4.82933	-1.81267	3.51291	3.17507	0.61506
OE1-0	21.946	21.6483	25.176	4.82933	-1.30167	2.46514
OE1-0	21.634	21.6483	24.651	4.82933	-1.82667	3.54717						CT		CT 1
OE2-0	22.495	22.6887	25.318	4.82933	-2.2	4.59479	4.27039	0.370645			CK12	18.358	18.677	23.691	23.5063
OE2-0	22.867	22.6887	25.397	4.82933	-2.121	4.34995					CK12	18.767		23.483		4.82933
OE2-0	22.704	22.6887	25.567	4.82933	-1.951	3.86642					CK12	18.906		23.345
OE3-0	23.436	22.7847	25.318	4.82933	-2.296	4.91094	4.56422	0.396148
OE3-0	21.814	22.7847	25.397	4.82933	-2.217	4.64926
OE3-0	23.104	22.7847	25.567	4.82933	-2.047	4.13246
CK-6	22.495	22.3553	24.318	4.82933	-2.86667	7.29378	5.75589	2.33521
CK-6	21.867	22.3553	24.397	4.82933	-2.78767	6.90512
CK-6	22.704	22.3553	25.567	4.82933	-1.61767	3.06878
OE1-6	23.104	23.104	27.318	4.82933	-0.615333	1.53191	7.81558	5.47989
OE1-6	23.104	23.104	24.397	4.82933	-3.53633	11.6023
OE1-6	23.104	23.104	24.567	4.82933	-3.36633	10.3126
OE2-6	23.104	23.104	24.326	4.82933	-3.60733	12.1875	14.805	5.04891
OE2-6	23.104	23.104	24.397	4.82933	-3.53633	11.6023
OE2-6	23.104	23.104	23.567	4.82933	-4.36633	20.6252
OE3-6	23.104	23.104	23.318	4.82933	-4.61533	24.5106	13.8104	9.83805
OE3-6	23.104	23.104	24.377	4.82933	-3.55633	11.7642
OE3-6	23.104	23.104	25.567	4.82933	-2.36633	5.15629

## Sheet: AtCOR15B
	CT		Gene-CT	control∆CT	∆∆CT	（2-∆∆CT）	Expression quantity change multiple average	Standard deviation
OE1-0	19.177	19.1003	24.577	9.54733	-4.07067	16.8032	13.6006	2.81661			CT		CT 1
OE1-0	19.134	19.1003	25.123	9.54733	-3.52467	11.5088				CK15	18.061	18.0747	27.36	27.622
OE1-0	18.99	19.1003	25.005	9.54733	-3.64267	12.4897				CK15	18.002		27.257		9.54733
OE2-0	22.495	22.6887	27.882	9.54733	-4.354	20.4496	19.903	2.17325		CK15	18.161		28.249
OE2-0	22.867	22.6887	28.106	9.54733	-4.13	17.5087
OE2-0	22.704	22.6887	27.793	9.54733	-4.443	21.7509
OE3-0	19.236	19.2837	25.193	9.54733	-3.638	12.4494	12.1672	0.423467
OE3-0	19.147	19.2837	25.285	9.54733	-3.546	11.6803
OE3-0	19.468	19.2837	25.202	9.54733	-3.629	12.3719
CK-6	19.061	19.0747	23.707	9.54733	-4.915	30.1691	20.3784	8.491
CK-6	19.002	19.0747	24.628	9.54733	-3.994	15.9336
CK-6	19.161	19.0747	24.712	9.54733	-3.91	15.0324
OE1-6	17.848	18.507	23.234	9.54733	-4.82033	28.253	29.0499	0.902555
OE1-6	18.767	18.507	23.203	9.54733	-4.85133	28.8667
OE1-6	18.906	18.507	23.146	9.54733	-4.90833	30.03
OE2-6	24.209	24.201	28.36	9.54733	-5.38833	41.8842	44.034	1.86597
OE2-6	24.136	24.201	28.257	9.54733	-5.49133	44.9838
OE2-6	24.258	24.201	28.249	9.54733	-5.49933	45.2339
OE3-6	18.848	18.8403	23.234	9.54733	-5.15367	35.5966	36.6006	1.13715
OE3-6	18.767	18.8403	23.203	9.54733	-5.18467	36.3697
OE3-6	18.906	18.8403	23.146	9.54733	-5.24167	37.8354

## Sheet: AtICE1
	CT		Gene-CT	control∆CT	∆∆CT	（2-∆∆CT）	Expression quantity change multiple average	Standard deviation
OE1-0	22.209	22.1533	30.03	8.22233	-0.345667	1.27074	1.21675	0.0467546			CT		CT 1
OE1-0	22.126	22.1533	30.125	8.22233	-0.250667	1.18976				CK16	23.832	23.8583	31	32.0807
OE1-0	22.125	22.1533	30.125	8.22233	-0.250667	1.18976				CK16	23.882		32.621		8.22233
OE2-0	19.061	19.408	27.275	8.22233	-0.355333	1.27928	1.33832	0.0733516		CK16	23.861		32.621
OE2-0	20.002	19.408	27.124	8.22233	-0.506333	1.42044
OE2-0	19.161	19.408	27.235	8.22233	-0.395333	1.31525
OE3-0	19.061	19.408	26.275	8.22233	-1.35533	2.55856	1.76475	0.689472
OE3-0	20.002	19.408	27.124	8.22233	-0.506333	1.42044
OE3-0	19.161	19.408	27.235	8.22233	-0.395333	1.31525
CK-6	23.209	22.82	30.03	8.22233	-1.01233	2.01717	1.93147	0.0742182
CK-6	23.126	22.82	30.125	8.22233	-0.917333	1.88862
CK-6	22.125	22.82	30.125	8.22233	-0.917333	1.88862
OE1-6	22.495	22.6887	29.342	8.22233	-1.569	2.96699	2.43162	0.556016
OE1-6	22.867	22.6887	30.018	8.22233	-0.893	1.85703
OE1-6	22.704	22.6887	29.606	8.22233	-1.305	2.47084
OE2-6	18.458	18.7103	25.227	8.22233	-1.70567	3.2618	2.64433	0.546101
OE2-6	18.767	18.7103	25.642	8.22233	-1.29067	2.44641
OE2-6	18.906	18.7103	25.779	8.22233	-1.15367	2.22479
OE3-6	21.226	21.1587	27.001	8.22233	-2.38	5.20537	4.22326	0.931664
OE3-6	21.125	21.1587	27.341	8.22233	-2.04	4.11246
OE3-6	21.125	21.1587	27.636	8.22233	-1.745	3.35195

## Sheet: AtRD29A
	CT		Gene-CT	control∆CT	∆∆CT	（2-∆∆CT）	Expression quantity change multiple average	Standard deviation
OE1-0	22.495	23.3553	30.036	8.98133	-2.30067	4.92685	4.47759	0.398669			CT		CT 1
OE1-0	23.867	23.3553	30.278	8.98133	-2.05867	4.16601				CK17	21.126	21.1963	30.036	30.1777
OE1-0	23.704	23.3553	30.219	8.98133	-2.11767	4.33991				CK17	21.226		30.278		8.98133
OE2-0	23.495	23.6887	30.036	8.98133	-2.634	6.20745	5.64141	0.502291		CK17	21.237		30.219
OE2-0	23.867	23.6887	30.278	8.98133	-2.392	5.24885
OE2-0	23.704	23.6887	30.219	8.98133	-2.451	5.46795
OE3-0	22.495	23.022	30.036	8.98133	-1.96733	3.91045	3.55387	0.316424
OE3-0	23.867	23.022	30.278	8.98133	-1.72533	3.30657
OE3-0	22.704	23.022	30.219	8.98133	-1.78433	3.44459
CK-6	18.177	18.4337	24.136	8.98133	-3.279	9.70683	9.35063	0.554322
CK-6	18.134	18.4337	24.147	8.98133	-3.268	9.6331
CK-6	18.99	18.4337	24.292	8.98133	-3.123	8.71198
OE1-6	20.177	19.767	24.278	8.98133	-4.47033	22.1669	22.7867	0.699273
OE1-6	20.134	19.767	24.191	8.98133	-4.55733	23.5447
OE1-6	18.99	19.767	24.247	8.98133	-4.50133	22.6483
OE2-6	19.177	19.1003	24.278	8.98133	-3.80367	13.9643	14.3547	0.440514
OE2-6	19.134	19.1003	24.191	8.98133	-3.89067	14.8323
OE2-6	18.99	19.1003	24.247	8.98133	-3.83467	14.2676
OE3-6	20.047	20.1253	24.278	8.98133	-4.82867	28.4167	29.2112	0.896429
OE3-6	20.482	20.1253	24.191	8.98133	-4.91567	30.183
OE3-6	19.847	20.1253	24.247	8.98133	-4.85967	29.0339

## Sheet: AtCOR47
	CT		Gene-CT	control∆CT	∆∆CT	（2-∆∆CT）	Expression quantity change multiple average	Standard deviation
OE1-0	19.061	19.408	18.437	1.236	-2.207	4.61714	4.92025	0.262508			CT		CT 1
OE1-0	20.002	19.408	18.302	1.236	-2.342	5.07005				CK18	20.157	20.2497	21.876	21.4857
OE1-0	19.161	19.408	18.301	1.236	-2.343	5.07357				CK18	20.022		21.269		1.236
OE2-0	22.703	22.988	22.865	1.236	-1.359	2.56507	3.61457	0.952111		CK18	20.57		21.312
OE2-0	23.038	22.988	22.277	1.236	-1.947	3.85572
OE2-0	23.223	22.988	22.079	1.236	-2.145	4.42292
OE3-0	19.371	19.6503	19.034	1.236	-1.85233	3.61084	3.59466	0.359538
OE3-0	19.672	19.6503	18.906	1.236	-1.98033	3.94584
OE3-0	19.908	19.6503	19.196	1.236	-1.69033	3.22731
CK-6	20.371	20.6503	19.034	1.236	-2.85233	7.22167	7.18933	0.719076
CK-6	20.672	20.6503	18.906	1.236	-2.98033	7.89168
CK-6	20.908	20.6503	19.196	1.236	-2.69033	6.45463
OE1-6	23.159	23.5317	21.056	1.236	-3.71167	13.1016	17.2265	10.2473
OE1-6	23.209	23.5317	19.915	1.236	-4.85267	28.8934
OE1-6	24.227	23.5317	21.492	1.236	-3.27567	9.68443
OE2-6	24.159	22.865	21.056	1.236	-3.045	8.25347	12.8856	5.00925
OE2-6	22.209	22.865	19.915	1.236	-4.186	18.2017
OE2-6	22.227	22.865	20.492	1.236	-3.609	12.2016
OE3-6	24.159	24.1983	21.056	1.236	-4.37833	20.7974	32.4696	12.6225
OE3-6	24.209	24.1983	19.915	1.236	-5.51933	45.8654
OE3-6	24.227	24.1983	20.492	1.236	-4.94233	30.7461

## Sheet: 图表
AtCBF1
	Before cold	After cold
WT	1	2.07502	0	0.42566
OE-1	7.12488	11.5828	0.1734	1.5168
OE-2	5.79138	7.5381	0.75835	0.18346
OE-3	9.19325	12.3683	1.20393	3.22828
AtCBF2
	Before cold	After cold
WT	1	5.75589	0	1.34818
OE-1	3.17507	7.81558	0.35514	3.16379
OE-2	4.27039	14.805	0.21418	2.91491
OE-3	4.56422	13.8104	0.22886	5.68022
AtCOR15B
	Before cold	After cold
WT	1	20.3784	0	4.90225
OE-1	13.6006	29.0499	1.62602	0.52107
OE-2	19.903	44.034	1.25469	1.07742
OE-3	12.1672	36.6006	0.24451	0.65627
AtICE1
	Before cold	After cold
WT	1	1.93147	0	0.04267
OE-1	1.21675	2.43162	0.027	0.32103
OE-2	1.33832	2.64433	0.423	0.31535
OE-3	1.76475	4.22326	0.39832	0.53779
AtRD29A
	Before cold	After cold
WT	1	9.35063	0	0.32005
OE-1	4.47759	22.7867	0.23021	0.40379
OE-2	5.64141	14.3547	0.28981	0.25429
OE-3	3.55387	29.2112	0.1824	0.51745
AtCOR47
	Before cold	After cold
WT	1	7.18933	0	0.41514
OE-1	4.92025	17.2265	0.15167	5.91619
OE-2	3.61457	12.8856	0.54976	2.8923
OE-3	3.59466	32.4696	0.20772	7.28763
AtCBF3
	Before cold	After cold
WT	1	5.93149	0	0.415055
OE-1	2.97832	6.47478	1.2863	1.98745
OE-2	2.85524	6.47478	0.723518	1.98745
OE-3	1.58006	5.13904	0.233746	1.57744

## Sheet: 发芽图
control	h
	0	12	24	72
WT	0	0.08	0.666667	0.8
OE-1	0	0.12	0.84	0.94
OE-2	0	0.14	0.82	0.94
OE-3	0	0.12	0.78	0.94
LT	h
	0	12	24	72	96
WT	0	0.0666667	0.56	0.74	0.78
OE-1	0	0.12	0.68	0.76	0.806667
OE-2	0	0.106667	0.68	0.893333	0.92
OE-3	0	0.16	0.64	0.86	0.913333
control	1	2	3	average
WT	0.08	0.1	0.06	0.08
OE-1	0.12	0.12	0.12	0.12
OE-2	0.12	0.16	0.14	0.14
OE-3	0.14	0.1	0.12	0.12
WT	0.66	0.64	0.7	0.666667
OE-1	0.82	0.84	0.86	0.84
OE-2	0.82	0.8	0.84	0.82
OE-3	0.76	0.8	0.78	0.78
WT	0.8	0.8	0.8	0.8
OE-1	0.92	0.94	0.96	0.94
OE-2	0.96	0.88	0.98	0.94
OE-3	0.92	0.94	0.96	0.94
LT
WT	0.06	0.06	0.08	0.0666667
OE-1	0.14	0.12	0.1	0.12
OE-2	0.1	0.1	0.12	0.106667
OE-3	0.14	0.18	0.16	0.16
WT	0.54	0.54	0.6	0.56
OE-1	0.66	0.68	0.7	0.68
OE-2	0.64	0.68	0.72	0.68
OE-3	0.62	0.64	0.66	0.64
WT	0.74	0.74	0.74	0.74
OE-1	0.76	0.76	0.76	0.76
OE-2	0.9	0.88	0.9	0.893333
OE-3	0.86	0.84	0.88	0.86
WT	0.78	0.78	0.78	0.78
OE-1	0.72	0.84	0.86	0.806667
OE-2	0.92	0.86	0.98	0.92
OE-3	0.9	0.92	0.92	0.913333
